# Supplementary material for: Long-Term Outcome of Critically Ill Advanced Cancer Patients Managed in an Intermediate Care Unit
Source: J Clin Med. 2022 Jun 16;11(12):3472. doi: 10.3390/jcm11123472 (PMC9225024; doi:10.3390/jcm11123472)
Supplement: Supplementary file 1 [file jcm-11-03472-s001.zip]

Archive with 1 entries (1 files):
- jcm-1744277-supplementary.pdf
